# Supplementary material for: Aberrant Methylation of SLIT2 Gene in Plasma Cell-Free DNA of Non-Small Cell Lung Cancer Patients
Source: Cancers (Basel). 2022 Jan 7;14(2):296. doi: 10.3390/cancers14020296 (PMC8773699; doi:10.3390/cancers14020296)
Supplement: Supplementary file 1 [file cancers-14-00296-s001.zip]

Archive with 1 entries (1 files):
- cancers-1486796-supplementary.pdf
